# Supplementary material for: Characteristics and Service Utilization by Complex Chronic and Advanced Chronic Patients in Catalonia: A Retrospective Seven-Year Cohort-Based Study of an Implemented Chronic Care Program
Source: Int J Environ Res Public Health. 2021 Sep 8;18(18):9473. doi: 10.3390/ijerph18189473 (PMC8464881; doi:10.3390/ijerph18189473)
Supplement: Supplementary file 1 [file ijerph-18-09473-s001.zip]

Archive with 1 entries (1 files):
- ijerph-1296675-supplementary.pdf
